# Supplementary material for: Prior authorization and utilization management for post-acute home health in Medicare Advantage: the motivations, players, processes, unique challenges, and impacts on patient care
Source: Health Aff Sch. 2025 Feb 4;3(3):qxaf020. doi: 10.1093/haschl/qxaf020 (PMC11886789; doi:10.1093/haschl/qxaf020)
Supplement: qxaf020_Supplementary_Data [file qxaf020_supplementary_data.zip]

Archive with 8 entries (8 files):
- coi_disclosure_PriorAuth_CJ.docx
- coi_disclosure_PriorAuth_Daus.docx
- coi_disclosure_PriorAuth_eg.docx
- coi_disclosure_PriorAuth_JenniferBunker.docx
- coi_disclosure_PriorAuth_KaliThomas.docx
- coi_disclosure_PriorAuth_Marr.docx
- coi_disclosure_PriorAuth_smith.docx
- PriorAuth_OnlineAppendix_2.docx
